# Supplementary material for: Moles and Mole Control on British Farms, Amenities and Gardens after Strychnine Withdrawal
Source: Animals (Basel). 2016 Jun 8;6(6):39. doi: 10.3390/ani6060039 (PMC4929419; doi:10.3390/ani6060039)
Supplement: Supplementary file 1 [file animals-06-00039-s001.zip]

Archive with 11 entries (11 files):
- Text S2.doc
- Text S3.doc
- Text S4.doc
- Text S5.doc
- Text S6.doc
- Text S7.docx
- Text S8.docx
- Text S9.docx
- Text S10.docx
- animals-122455-suppl xml.docx
- Text S1.docx
